# Supplementary material for: Female Aedes aegypti mosquitoes use communal cues to manage population density at breeding sites
Source: Commun Biol. 2024 Jan 31;7:143. doi: 10.1038/s42003-024-05830-5 (PMC10830494; doi:10.1038/s42003-024-05830-5)
Supplement: Supplementary file 3 — Supplementary Data 1 [file 42003_2024_5830_MOESM3_ESM.xlsx]

## Sheet: Figure 1B
Figure 1B

## Sheet: Figure 1D
Figure 1D						Figure 1D bottom
			Gravid Female Preference Index	Simulated		Observed >50%	Simulated >50%
	Exp. 1	Trial 1	-0.54	0.03		70	51.43
		Trial 2	-0.52	0.09		76.92	54.29
		Trial 3	0.31	-0.03		75.76	51.43
		Trial 4	0.06	-0.03		88.89	51.43
		Trial 5	0.09	-0.03		65.38	51.43
	Exp. 2	Trial 1	-0.73	-0.31		52.94	65.71
		Trial 2	-0.15	0.03		57.14	51.43
		Trial 3	-0.24	-0.09		54.55	54.29
		Trial 4	0.41	0.03		86.36	51.43
	Exp.3	Trial 1	-0.23	-0.03		57.58	51.43
		Trial 2	-0.45	-0.14		62.07	57.14
		Trial 3	0.33	0.09		75	54.29
		Trial 4	-0.36	-0.43		85.29	71.43
	Exp.4	Trial 1	-0.82	0.26		70.59	62.86
		Trial 2	-0.31	-0.03		61.29	51.43
		Trial 3	0.4	-0.2		93.75	60
		Trial 4	0.14	-0.14		67.86	57.14
	Exp. 5	Trial 1	0.5	0.09		72.41	54.29
		Trial 2	-0.71	0.03		93.55	51.43
		Trial 3	0.88	0.2		66.67	60
		Trial 4	0.36	0.14		68.18	57.14
		Trial 5	0.87	0.03		66.67	51.43
	Exp. 6	Trial 1	-0.33	-0.09		86.67	54.29
		Trial 2	-0.73	0.09		66.67	54.29
		Trial 3	0.33	-0.09		77.42	54.29
	Exp. 7	Trial 1	-0.55	0.09		91.18	54.29
		Trial 2	-0.87	0.31		65.63	65.71
		Trial 3	0.35	0.09		93.55	54.29
		Trial 4	-0.21	-0.09		67.74	54.29
		Trial 5	0.78	0.03		60.71	51.43

## Sheet: Figure 1E
Figure 1E						Figure 1E bottom
			Egg-laid Index	Simulated		Observed >50%	Simulated >50%
	Exp. 1	Trial 1	-0.5	0.03		81.18	51.43
		Trial 2	-0.55	0.09		75	54.29
		Trial 3	0.41	-0.03		77.73	51.43
		Trial 4	0.05	-0.03		88.99	51.43
		Trial 5	0.22	-0.03		70.6	51.43
	Exp. 2	Trial 1	-0.74	-0.31		52.42	65.71
		Trial 2	-0.2	0.03		54.77	51.43
		Trial 3	-0.2	-0.09		61	54.29
		Trial 4	0.4	0.03		86.98	51.43
	Exp. 3	Trial 1	-0.19	-0.03		57.84	51.43
		Trial 2	-0.32	-0.14		60.19	57.14
		Trial 3	0.36	0.09		73.87	54.29
		Trial 4	-0.45	-0.43		85.54	71.43
	Exp. 4	Trial 1	-0.72	0.26		69.91	62.86
		Trial 2	-0.35	-0.03		59.7	51.43
		Trial 3	0.62	-0.2		96.57	60
		Trial 4	0.78	-0.14		71.84	57.14
	Exp. 5	Trial 1	0.1	0.09		65.79	54.29
		Trial 2	0.48	0.03		96.41	51.43
		Trial 3	-0.71	0.2		68.07	60
		Trial 4	0.93	0.14		72.61	57.14
		Trial 5	0.44	0.03		66.78	51.43
	Exp. 6	Trial 1	0.93	-0.09		85.96	54.29
		Trial 2	-0.34	0.09		67.43	54.29
		Trial 3	-0.72	-0.09		92.02	54.29
	Exp. 7	Trial 1	0.35	0.09		86.07	54.29
		Trial 2	-0.84	0.31		67.41	65.71
		Trial 3	-0.98	0.09		99.07	54.29
		Trial 4	0.29	-0.09		64.45	54.29
		Trial 5	-0.15	0.03		57.48	51.43

## Sheet: Figure 1F
Figure 1F
		Highest % trapped among 4-Choices	Highest % Simulated
Exp. 1	Trial 1	29	28.57
	Trial 2	42.11	29.52
Exp. 2	Trial 1	71	31.43
	Trial 2	70.84	25.71
	Trial 3	45.45	31.43
Exp. 3	Trial 1	68.17	27.62
	Trial 2	34.08	25.71
	Trial 3	74.31	25.71
Exp. 4	Trial 1	66	26.67
	Trial 2	48.56	26.67
	Trial 3	62.71	28.57
Exp. 5	Trial 1	62.59	28.57
Exp. 6	Trial 1	42.81	28.57
	Trial 2	73.06	26.67
Exp. 7	Trial 1	48.26	26.67
	Trial 2	34.08	26.67
	Trial 3	44.99	37.14
Exp. 8	Trial 1	45.1	26.67
	Trial 2	77.73	26.67
Exp. 9	Trial 1	83.71	28.57
	Trial 2	34.06	26.67
Exp. 10	Trial 1	47.06	25.71
	Trial 2	31.04	28.57
Exp. 11	Trial 1	59.87	31.43
	Trial 2	95.22	28.57
	Trial 3	50.85	37.14
Exp. 12	Trial 1	41.08	31.43
	Trial 2	60.63	37.14
	Trial 3	48.45	31.43
	Trial 4	48.45	25.71

## Sheet: Figure 1H
Figure 1H
		Preference Index upon 1st choice
Exp. 1	Trial 1	0.4
Exp. 2	Trial 2	0.29
	Trial 1	0.12
Exp. 3	Trial 1	0.45
	Trial 2	-0.41
Exp. 4	Trial 1	0.33
	Trial 2	0.84
	Trial 3	-0.29
Exp. 5	Trial 1	-0.39
	Trial 2	-0.25
	Trial 3	0.54
	Trial 4	0.6

## Sheet: Figure 1I
Figure 1I
		Observed >50%	Simulated >50%
Exp. 1	Trial 1	70	56.67
Exp. 2	Trial 2	64.52	63.33
	Trial 1	55.88	63.33
Exp. 3	Trial 1	72.73	66.67
	Trial 2	70.37	70
Exp. 4	Trial 1	66.67	53.33
	Trial 2	92	73.33
	Trial 3	64.29	53.33
Exp. 5	Trial 1	69.57	56.67
	Trial 2	62.5	50
	Trial 3	76.92	66.67
	Trial 4	80	53.33

## Sheet: Figure 2B
Figure 2B		Figure 2B top																			Figure 2B bottom
				Gravid Female Preference Index																	Allowed	Prevented	No traps	No traps and low light
						Allowed				Prevented				No traps				No traps and low light			Observed >50%	Observed >50%	Observed >50%	Observed >50%	Simulated >50%
				Exp. 1	Trial 1	0.64		Exp. 1	Trial 1	0		Exp. 1	Trial 1	N/A		Exp. 1	Trial 1	N/A			82.14	50	N/A	N/A	60
				Exp. 2	Trial 1	0.55			Trial 2	0.28			Trial 2	N/A			Trial 2	N/A			77.42	64	N/A	N/A	54.29
				Exp. 3	Trial 1	0.53			Trial 3	-0.5			Trial 3	N/A			Trial 3	N/A			76.67	75	N/A	N/A	51.43
					Trial 2	-0.7			Trial 4	0.17		Exp. 2	Trial 1	N/A			Trial 1	N/A			85.19	58.33	N/A	N/A	60
					Trial 3	-0.14			Trial 5	-0.26			Trial 2	N/A			Trial 2	N/A			57.14	63.16	N/A	N/A	57.14
				Exp. 4	Trial 1	-0.36			Trial 6	0.23			Trial 3	N/A		Exp. 2	Trial 1	N/A			67.86	61.54	N/A	N/A	57.14
				Exp. 5	Trial 1	0.78			Trial 7	-0.5			Trial 4	N/A			Trial 2	N/A			88.89	75	N/A	N/A	51.43
					Trial 2	0.22			Trial 8	0.33		Exp. 3	Trial 1	N/A			Trial 3	N/A			60.87	66.67	N/A	N/A	54.29
					Trial 3	-0.04			Trial 9	0.4			Trial 2	N/A			Trial 4	N/A			52	70	N/A	N/A	54.29
					Trial 4	0.13		Exp. 2	Trial 1	-0.33			Trial 3	N/A			Trial 5	N/A			56.52	66.67	N/A	N/A	54.29
					Trial 5	-0.25			Trial 2	-0.56		Exp. 4	Trial 1	N/A			Trial 6	N/A			62.5	77.78	N/A	N/A	51.43
				Exp. 6	Trial 1	-0.23			Trial 3	-1			Trial 2	N/A			Trial 7	N/A			61.54	100	N/A	N/A	57.14
					Trial 2	0.11			Trial 4	-0.08			Trial 3	N/A			Trial 8	N/A			55.56	53.85	N/A	N/A	65.71
					Trial 3	-0.08			Trial 5	0.3			Trial 4	N/A			Trial 9	N/A			53.85	65	N/A	N/A	54.29
					Trial 4	0.2			Trial 6	0.05			Trial 5	N/A			Trial 10	N/A			60	52.38	N/A	N/A	51.43
					Trial 5	-0.24			Trial 7	-0.78			Trial 6	N/A			Trial 11	N/A			61.76	88.89	N/A	N/A	62.86
					Trial 6	0.52			Trial 8	0.08			Trial 7	N/A			Trial 12	N/A			75.86	53.85	N/A	N/A	54.29
				Exp. 7	Trial 1	0.4		Exp. 3	Trial 1	-0.76		Exp. 5	Trial 1	N/A			Trial 13	N/A			70	88.24	N/A	N/A	54.29
					Trial 2	-0.29			Trial 2	-0.11			Trial 2	N/A			Trial 14	N/A			64.52	55.56	N/A	N/A	51.43
					Trial 3	-0.19			Trial 3	-0.86			Trial 3	N/A		Exp. 3	Trial 1	N/A			59.38	92.86	N/A	N/A	51.43
					Trial 4	0.78			Trial 4	0.75			Trial 4	N/A			Trial 2	N/A			88.89	87.5	N/A	N/A	60
					Trial 5	0.27			Trial 5	0.5			Trial 5	N/A		Exp. 4	Trial 1	N/A			63.64	75	N/A	N/A	57.14
					Trial 6	-0.4			Trial 6	0.69		Exp. 6	Trial 1	N/A			Trial 2	N/A			70	84.62	N/A	N/A	51.43
					Trial 7	0.48			Trial 7	0.5			Trial 2	N/A		Exp. 5	Trial 1	N/A			74.19	75	N/A	N/A	57.14
					Trial 8	0.16			Trial 8	0.5			Trial 3	N/A			Trial 2	N/A			58.06	75	N/A	N/A	51.43
					Trial 9	0.03			Trial 9	0.14		Exp. 7	Trial 1	N/A			Trial 3	N/A			51.61	57.14	N/A	N/A	62.86
					Trial 10	-0.27		Exp. 4	Trial 1	-0.27			Trial 2	N/A			Trial 4	N/A			63.33	63.64	N/A	N/A	60
				Exp. 8	Trial 1	-0.38			Trial 2	0.25			Trial 3	N/A			Trial 5	N/A			68.75	62.5	N/A	N/A	57.14
					Trial 2	0.1			Trial 3	-0.55			Trial 4	N/A			Trial 6	N/A			55.17	77.27	N/A	N/A	57.14
				Exp. 9	Trial 1	-0.18			Trial 4	1			Trial 5	N/A		Exp. 6	Trial 1	N/A			58.82	100	N/A	N/A	51.43
				Exp. 10	Trial 1	-0.43			Trial 5	0.5		Exp. 8	Trial 1	N/A			Trial 2	N/A			71.43	75	N/A	N/A	54.29
					Trial 2	-0.85			Trial 6	-1			Trial 2	N/A			Trial 3	N/A			92.31	100	N/A	N/A	51.43

## Sheet: Figure 2C
Figure 2C top																			Figure 2C bottom
		Egg-laid Index																	Allowed	Prevented	No traps	No traps and low light
				Allowed				Prevented				No traps				No traps and low light			Observed >50%	Observed >50%	Observed >50%	Observed >50%	Simulated >50%
		Exp. 1	Trial 1	0.66		Exp. 1	Trial 1	N/A		Exp. 1	Trial 1	-0.47		Exp. 1	Trial 1	-0.07			82.91	N/A	73.26	53.64	60
		Exp. 2	Trial 1	0.48			Trial 2	N/A			Trial 2	0.2			Trial 2	-0.06			73.86	N/A	60.13	53.09	54.29
		Exp. 3	Trial 1	0.67			Trial 3	N/A			Trial 3	0.16			Trial 3	-0.12			83.27	N/A	57.92	55.78	51.43
			Trial 2	-0.7			Trial 4	N/A		Exp. 2	Trial 1	0.29			Trial 1	-0.12			84.87	N/A	64.54	55.95	60
			Trial 3	-0.21			Trial 5	N/A			Trial 2	0.29			Trial 2	0.01			60.42	N/A	64.75	50.62	57.14
		Exp. 4	Trial 1	-0.09			Trial 6	N/A			Trial 3	-0.19		Exp. 2	Trial 1	0.03			54.32	N/A	59.34	51.28	57.14
		Exp. 5	Trial 1	0.83			Trial 7	N/A			Trial 4	-0.48			Trial 2	-0.02			91.75	N/A	74.04	51.09	51.43
			Trial 2	0.23			Trial 8	N/A		Exp. 3	Trial 1	-0.21			Trial 3	-0.46			61.52	N/A	60.44	73.18	54.29
			Trial 3	0.3			Trial 9	N/A			Trial 2	0.11			Trial 4	0.09			64.81	N/A	55.67	54.72	54.29
			Trial 4	0.18		Exp. 2	Trial 1	N/A			Trial 3	0.3			Trial 5	0.25			59.09	N/A	64.88	62.64	54.29
			Trial 5	-0.01			Trial 2	N/A		Exp. 4	Trial 1	-0.26			Trial 6	0.24			50.7	N/A	63.13	62.04	51.43
		Exp. 6	Trial 1	-0.27			Trial 3	N/A			Trial 2	0.88			Trial 7	0.12			63.4	N/A	94.21	56.01	57.14
			Trial 2	0.02			Trial 4	N/A			Trial 3	0.4			Trial 8	0.01			51.12	N/A	69.91	50.45	65.71
			Trial 3	-0.19			Trial 5	N/A			Trial 4	-0.22			Trial 9	0.14			59.39	N/A	60.99	57.21	54.29
			Trial 4	0.14			Trial 6	N/A			Trial 5	0.06			Trial 10	0.36			56.95	N/A	53.21	67.96	51.43
			Trial 5	-0.2			Trial 7	N/A			Trial 6	0.31			Trial 11	0.07			60.23	N/A	65.68	53.73	62.86
			Trial 6	0.62			Trial 8	N/A			Trial 7	-0.13			Trial 12	-0.15			81.13	N/A	56.44	57.51	54.29
		Exp. 7	Trial 1	0.56		Exp. 3	Trial 1	N/A		Exp. 5	Trial 1	0.21			Trial 13	0.01			78.25	N/A	60.59	50.6	54.29
			Trial 2	-0.18			Trial 2	N/A			Trial 2	-0.04			Trial 14	0.27			58.93	N/A	52.02	63.64	51.43
			Trial 3	-0.23			Trial 3	N/A			Trial 3	0.33		Exp. 3	Trial 1	0			61.66	N/A	66.5	50.12	51.43
			Trial 4	0.76			Trial 4	N/A			Trial 4	-0.4			Trial 2	-0.75			88.08	N/A	69.97	87.7	60
			Trial 5	0.37			Trial 5	N/A			Trial 5	-0.83		Exp. 4	Trial 1	0.4			68.56	N/A	91.44	70.04	57.14
			Trial 6	-0.58			Trial 6	N/A		Exp. 6	Trial 1	0.1			Trial 2	-0.08			79.15	N/A	55.04	54.03	51.43
			Trial 7	0.5			Trial 7	N/A			Trial 2	0.55		Exp. 5	Trial 1	-0.19			74.87	N/A	77.52	59.34	57.14
			Trial 8	0.32			Trial 8	N/A			Trial 3	-0.05			Trial 2	0.25			66.09	N/A	52.42	62.44	51.43
			Trial 9	0.04			Trial 9	N/A		Exp. 7	Trial 1	-0.52			Trial 3	0.01			52.1	N/A	76.23	50.37	62.86
			Trial 10	-0.39		Exp. 4	Trial 1	N/A			Trial 2	-0.1			Trial 4	-0.28			69.27	N/A	54.8	64.08	60
		Exp. 8	Trial 1	-0.29			Trial 2	N/A			Trial 3	0.47			Trial 5	-0.04			64.66	N/A	73.61	51.94	57.14
			Trial 2	-0.11			Trial 3	N/A			Trial 4	0.3			Trial 6	-0.04			55.7	N/A	64.93	52.06	57.14
		Exp. 9	Trial 1	-0.1			Trial 4	N/A			Trial 5	-0.09		Exp. 6	Trial 1	-0.08			55.08	N/A	54.49	53.82	51.43
		Exp. 10	Trial 1	-0.52			Trial 5	N/A		Exp. 8	Trial 1	0.23			Trial 2	0.16			76.14	N/A	61.39	58	54.29
			Trial 2	-0.88			Trial 6	N/A			Trial 2	-0.54			Trial 3	-0.24			93.77	N/A	77.23	62.23	51.43

## Sheet: Figure 3A
Figure 3A
	Gravid Female Preference Index
			Water vs Water	No water vs No water	Water vs No water
	Exp. 1	Trial 1	0.93	0.63	0.2
		Trial 2	0.66	-0.29	0.47
		Trial 3	0.66	-0.04	0.36
	Exp. 2	Trial 1	0.53	0.23	-0.03
		Trial 2	0.86	-0.23	0.6
		Trial 3	0.71	-0.31	0.2
	Exp. 3	Trial 1	0.92	-0.5	-0.56
		Trial 2	1	-0.19	0.2
		Trial 3	0.73	0.3	0.24

## Sheet: Figure 3B
Figure 3B
	>50% trapped
			Water vs Water	No water vs No water	Water vs No water	Simulated
	Exp. 1	Trial 1	60	81.48	96.55	53.33
		Trial 2	73.33	64.29	82.76	56.67
		Trial 3	67.86	51.85	82.76	53.33
	Exp. 2	Trial 1	51.72	61.54	76.67	60
		Trial 2	80	61.54	93.1	60
		Trial 3	60	65.38	85.71	60
	Exp. 3	Trial 1	77.78	75	96.15	53.33
		Trial 2	60	59.26	100	53.33
		Trial 3	61.9	65	86.36	50

[truncated: 49 more sheets: Figure 3C, Figure 3D, Figure 3E, Figure 4A , Figure 4B, Figure 4C, Figure 4D, Figure 5A, Figure 5B, Figure 6A, Figure 6B, Figure 6C, Figure 6D, Figure S1A, Figure S1B, Figure S1C, Figure S1D, Figure S1E, Figure S1F, Figure S1G …]
